# Supplementary material for: Gadolinium and Polythiophene Functionalized Polyurea Polymer Dots as Fluoro-Magnetic Nanoprobes
Source: Nanomaterials (Basel). 2022 Feb 14;12(4):642. doi: 10.3390/nano12040642 (PMC8875818; doi:10.3390/nano12040642)
Supplement: Supplementary file 1 [file nanomaterials-12-00642-s001.zip]

Archive with 1 entries (1 files):
- nanomaterials-1539577-supplementary.pdf
